# Supplementary material for: Computational Modeling of Stereotype Content in Text
Source: Front Artif Intell. 2022 Apr 19;5:826207. doi: 10.3389/frai.2022.826207 (PMC9063736; doi:10.3389/frai.2022.826207)
Supplement: Supplementary file 1 [file Data_Sheet_1.zip]

Archive with 6 entries (6 files):
- Basic Functionality.CSV
- BWS Annotations.CSV
- Negation.CSV
- Semantic Composition.CSV
- Supplementary Material.PDF
- Syntactic Variability.CSV
