# Supplementary material for: Computational Modeling of Stereotype Content in Text
Source: Front Artif Intell. 2022 Apr 19;5:826207. doi: 10.3389/frai.2022.826207 (PMC9063736; doi:10.3389/frai.2022.826207)
Supplement: Supplementary file 1 [file Data_Sheet_1.zip › Basic Functionality.CSV]

Fold	Sentence	Target
0	these people are always kind	warm
0	these people are always genuine	warm
0	these people are always beneficent	warm
0	these people are always faithful	warm
0	these people are always sincere	warm
0	these people are always altruistic	warm
0	these people are always thoughtful	warm
0	these people are always incorrupt	warm
0	these people are always caring	warm
0	these people are always warm	warm
0	these people are always agreeable	warm
0	these people are always responsible	warm
0	these people are always skilled	comp
0	these people are always impulsive	comp
0	these people are always practical	comp
0	these people are always meticulous	comp
0	these people are always determined	comp
0	these people are always able	comp
0	these people are always rational	comp
0	these people are always conscientious	comp
0	these people are always persistent	comp
0	these people are always imaginative	comp
0	these people are always insensitive	cold
0	these people are always unforgiving	cold
0	these people are always unsocial	cold
0	these people are always unfair	cold
0	these people are always treacherous	cold
0	these people are always untrustworthy	cold
0	these people are always corrupt	cold
0	these people are always egoistic	cold
0	these people are always prejudiced	cold
0	these people are always inhospitable	cold
0	these people are always selfish	cold
0	these people are always shy	cold
0	these people are always unpopular	cold
0	these people are always lazy	incomp
0	these people are always nonresilient	incomp
0	these people are always dependent	incomp
0	these people are always anxious	incomp
0	these people are always spiritless	incomp
0	these people are always lethargic	incomp
0	these people are always unintelligent	incomp
0	these people are always ignorant	incomp
0	these people are always inactive	incomp
0	these people are always incompetent	incomp
1	these people are always pleasant	warm
1	these people are always open	warm
1	these people are always welcoming	warm
1	these people are always honest	warm
1	these people are always selfless	warm
1	these people are always honorable	warm
1	these people are always hospitable	warm
1	these people are always sensitive	warm
1	these people are always understanding	warm
1	these people are always nice	warm
1	these people are always virtuous	warm
1	these people are always cooperative	warm
1	these people are always tolerant	warm
1	these people are always intelligent	comp
1	these people are always secure	comp
1	these people are always wise	comp
1	these people are always assertive	comp
1	these people are always untroubled	comp
1	these people are always ambitious	comp
1	these people are always motivated	comp
1	these people are always brilliant	comp
1	these people are always aggressive	comp
1	these people are always insightful	comp
1	these people are always dedicated	comp
1	these people are always dishonest	cold
1	these people are always distant	cold
1	these people are always double-faced	cold
1	these people are always rough	cold
1	these people are always immoral	cold
1	these people are always cold	cold
1	these people are always untruthful	cold
1	these people are always revengeful	cold
1	these people are always timid	cold
1	these people are always disagreeable	cold
1	these people are always scheming	cold
1	these people are always vicious	cold
1	these people are always unkind	cold
1	these people are always unaffectionate	cold
1	these people are always unmotivated	incomp
1	these people are always dumb	incomp
1	these people are always foolish	incomp
1	these people are always maladroit	incomp
1	these people are always unadventurous	incomp
1	these people are always wavering	incomp
1	these people are always incapable	incomp
1	these people are always ineffective	incomp
1	these people are always inept	incomp
1	these people are always dominated	incomp
2	these people are always good	warm
2	these people are always forgiving	warm
2	these people are always social	warm
2	these people are always reliable	warm
2	these people are always trustworthy	warm
2	these people are always supportive	warm
2	these people are always moral	warm
2	these people are always liked	warm
2	these people are always polite	warm
2	these people are always funny	warm
2	these people are always lenient	warm
2	these people are always affectionate	warm
2	these people are always effective	comp
2	these people are always autonomous	comp
2	these people are always unwavering	comp
2	these people are always graceful	comp
2	these people are always educated	comp
2	these people are always logical	comp
2	these people are always dominating	comp
2	these people are always self-reliant	comp
2	these people are always daring	comp
2	these people are always inventive	comp
2	these people are always unlikable	cold
2	these people are always homophobic	cold
2	these people are always aloof	cold
2	these people are always irresponsible	cold
2	these people are always boring	cold
2	these people are always unhelpful	cold
2	these people are always stingy	cold
2	these people are always nasty	cold
2	these people are always criminal	cold
2	these people are always impolite	cold
2	these people are always cunning	cold
2	these people are always disloyal	cold
2	these people are always fake	cold
2	these people are always stupid	incomp
2	these people are always clumsy	incomp
2	these people are always uncompetitive	incomp
2	these people are always insecure	incomp
2	these people are always cautious	incomp
2	these people are always vulnerable	incomp
2	these people are always unambitious	incomp
2	these people are always unperceptive	incomp
2	these people are always irrational	incomp
2	these people are always unwise	incomp
3	these people are always helpful	warm
3	these people are always tender	warm
3	these people are always softhearted	warm
3	these people are always civil	warm
3	these people are always unprejudiced	warm
3	these people are always good-natured	warm
3	these people are always generous	warm
3	these people are always loyal	warm
3	these people are always friendly	warm
3	these people are always sympathetic	warm
3	these people are always amicable	warm
3	these people are always forthcoming	warm
3	these people are always outgoing	warm
3	these people are always skillful	comp
3	these people are always competent	comp
3	these people are always independent	comp
3	these people are always shrewd	comp
3	these people are always smart	comp
3	these people are always capable	comp
3	these people are always efficient	comp
3	these people are always creative	comp
3	these people are always self-confident	comp
3	these people are always competitive	comp
3	these people are always resolute	comp
3	these people are always repellent	cold
3	these people are always dishonorable	cold
3	these people are always disliked	cold
3	these people are always sexist	cold
3	these people are always exploitative	cold
3	these people are always asocial	cold
3	these people are always racist	cold
3	these people are always unsympathetic	cold
3	these people are always unreliable	cold
3	these people are always unsupportive	cold
3	these people are always unsociable	cold
3	these people are always inconsiderate	cold
3	these people are always antisocial	cold
3	these people are always hostile	cold
3	these people are always uncreative	incomp
3	these people are always naive	incomp
3	these people are always submissive	incomp
3	these people are always uneducated	incomp
3	these people are always unimaginative	incomp
3	these people are always sporadic	incomp
3	these people are always docile	incomp
3	these people are always unable	incomp
3	these people are always undedicated	incomp
3	these people are always unenterprising	incomp
4	these people are always sentimental	warm
4	these people are always benevolent	warm
4	these people are always humane	warm
4	these people are always popular	warm
4	these people are always humorous	warm
4	these people are always unreserved	warm
4	these people are always fair	warm
4	these people are always compassionate	warm
4	these people are always likable	warm
4	these people are always sociable	warm
4	these people are always truthful	warm
4	these people are always innocent	warm
4	these people are always right	warm
4	these people are always felicitous	comp
4	these people are always confident	comp
4	these people are always critical	comp
4	these people are always clever	comp
4	these people are always dominant	comp
4	these people are always resilient	comp
4	these people are always discriminating	comp
4	these people are always bright	comp
4	these people are always active	comp
4	these people are always energetic	comp
4	these people are always industrious	comp
4	these people are always uncaring	cold
4	these people are always evil	cold
4	these people are always hardhearted	cold
4	these people are always wrong	cold
4	these people are always bad	cold
4	these people are always resentful	cold
4	these people are always unfriendly	cold
4	these people are always brutal	cold
4	these people are always insincere	cold
4	these people are always uncooperative	cold
4	these people are always mean	cold
4	these people are always unpleasant	cold
4	these people are always rude	cold
4	these people are always intolerant	cold
4	these people are always careless	incomp
4	these people are always negligent	incomp
4	these people are always inefficient	incomp
4	these people are always meek	incomp
4	these people are always unassertive	incomp
4	these people are always illogical	incomp
4	these people are always doubtful	incomp
4	these people are always diffident	incomp
4	these people are always undiscriminating	incomp
4	these people are always impractical	incomp
4	these people are always helpless	incomp
