# Supplementary material for: Computational Modeling of Stereotype Content in Text
Source: Front Artif Intell. 2022 Apr 19;5:826207. doi: 10.3389/frai.2022.826207 (PMC9063736; doi:10.3389/frai.2022.826207)
Supplement: Supplementary file 1 [file Data_Sheet_1.zip › BWS Annotations.CSV]

word	competence	warmth
able	0.917	0
active	0.625	0
affectionate	-0.208	0.792
aggressive	0.5	-0.625
agreeable	-0.333	0.292
aloof	-0.083	-0.708
altruistic	0.208	0.875
ambitious	0.542	-0.167
amicable	-0.25	0.708
antisocial	-0.25	-0.833
anxious	-0.125	-0.5
asocial	-0.125	-0.875
assertive	0.667	-0.083
autonomous	0.792	-0.25
bad	-0.708	-0.75
beneficent	0.292	0.708
benevolent	0.292	0.958
boring	-0.333	-0.167
bright	0.625	0.458
brilliant	0.917	0.25
brutal	0.25	-0.75
capable	0.875	0.083
careless	-0.583	-0.208
caring	0.125	0.958
cautious	-0.292	-0.125
civil	0.167	0.625
clever	0.5	-0.25
clumsy	-0.75	-0.042
cold	0.042	-0.875
compassionate	0.083	0.833
competent	1	0.042
competitive	0.875	-0.292
confident	0.75	0.375
conscientious	0.583	0.292
cooperative	0.333	0.792
corrupt	-0.25	-0.583
creative	0.458	0.208
criminal	0.125	-0.625
critical	-0.042	-0.5
cunning	0.167	-0.292
daring	0.542	-0.25
dedicated	0.5	0.25
dependent	-0.583	0.25
determined	0.625	0.042
diffident	-0.708	0.167
disagreeable	-0.375	-0.75
discriminating	0.417	-0.125
dishonest	-0.208	-0.583
dishonorable	-0.083	-0.75
disliked	-0.083	-0.583
disloyal	0.042	-0.5
distant	-0.042	-0.458
docile	-0.833	0.167
dominant	0.833	-0.333
dominated	-0.167	-0.167
dominating	0.833	-0.417
double-faced	0.042	-0.625
doubtful	0	0.042
dumb	-0.917	-0.125
educated	0.625	-0.167
effective	0.958	0.083
efficient	0.542	-0.125
egoistic	0.25	-0.5
energetic	0.75	0.458
evil	0.125	-0.875
exploitative	0.417	-0.708
fair	0.083	0.25
faithful	0.333	0.667
fake	-0.625	-0.083
felicitous	0.292	0.417
foolish	-0.708	0.208
forgiving	0.083	0.625
forthcoming	0.5	0.583
friendly	0.125	0.917
funny	0	0.375
generous	0.125	0.708
genuine	0.125	0.458
good	0.708	0.5
good-natured	-0.042	0.75
graceful	0.167	0.542
hardhearted	-0.208	-0.792
helpful	0.542	0.708
helpless	-0.875	-0.25
homophobic	-0.125	-0.833
honest	0.083	0.583
honorable	0.292	0.917
hospitable	0.125	0.625
hostile	-0.042	-0.958
humane	0.083	0.958
humorous	0.333	0.125
ignorant	-0.667	-0.25
illogical	-0.667	0.083
imaginative	0.208	0.042
immoral	0	-0.833
impolite	-0.167	-0.667
impractical	-0.417	0.167
impulsive	0.167	-0.25
inactive	-0.458	0.083
incapable	-1	-0.208
incompetent	-0.875	-0.375
inconsiderate	0.083	-0.625
incorrupt	0.375	-0.042
independent	0.875	0.083
industrious	0.875	0.125
ineffective	-0.833	-0.042
inefficient	-0.667	-0.167
inept	-0.917	-0.125
inhospitable	-0.25	-0.542
innocent	-0.583	0.292
insecure	-0.5	-0.083
insensitive	-0.25	-0.375
insightful	0.625	0.25
insincere	-0.042	-0.25
intelligent	0.583	0.208
intolerant	0.125	-0.625
inventive	0.792	0.125
irrational	-0.583	0
irresponsible	-0.5	-0.208
kind	0	0.75
lazy	-0.583	0.083
lenient	0	0.542
lethargic	-0.708	-0.25
likable	-0.208	0.417
liked	0.208	0.708
logical	0.625	-0.042
loyal	0.25	0.375
maladroit	-0.583	0.042
mean	0.083	-0.583
meek	-0.75	0.25
meticulous	0.625	-0.167
moral	0.083	0.625
motivated	0.417	0.083
naive	-0.667	0.042
nasty	-0.417	-0.417
negligent	-0.75	-0.417
nice	-0.167	0.708
nonresilient	-0.917	0.042
open	0.375	0.708
outgoing	0.375	0.708
persistent	0.75	0.208
pleasant	0.042	0.542
polite	0.167	0.583
popular	-0.042	0.417
practical	0.708	0.083
prejudiced	0.042	-0.708
racist	-0.375	-0.792
rational	0.542	-0.125
reliable	0.542	0.375
repellent	-0.333	-0.5
resentful	0	-0.833
resilient	0.375	0.333
resolute	0.792	-0.208
responsible	0.667	0.292
revengeful	0.167	-0.792
right	0.542	0.5
rough	0.333	-0.5
rude	-0.292	-0.583
scheming	-0.125	-0.292
secure	-0.083	-0.25
self-confident	0.542	0.542
self-reliant	0.833	0.083
selfish	0.083	-0.625
selfless	0.042	0.583
sensitive	0.25	0.125
sentimental	-0.542	0.458
sexist	-0.208	-0.542
shrewd	0.375	-0.167
shy	-0.292	0.125
sincere	0.167	0.833
skilled	0.833	0.083
skillful	0.875	-0.083
smart	0.792	0.125
sociable	0.042	0.917
social	0.042	0.917
softhearted	-0.542	0.625
spiritless	-0.625	-0.083
sporadic	-0.042	-0.25
stingy	-0.125	-0.625
stupid	-0.875	-0.125
submissive	-0.75	0
supportive	0.167	0.583
sympathetic	0.042	0.833
tender	-0.167	0.708
thoughtful	0.417	0.542
timid	-0.667	-0.042
tolerant	0.208	0.833
treacherous	0	-0.917
trustworthy	0.25	0.875
truthful	0.125	0.583
unable	-1	-0.083
unadventurous	-0.583	0.167
unaffectionate	0.083	-0.417
unambitious	-0.375	0.125
unassertive	-0.333	0.333
uncaring	-0.333	-0.833
uncompetitive	-0.625	0.125
uncooperative	-0.208	-0.708
uncreative	-0.833	0.083
undedicated	-0.5	-0.208
understanding	0.583	0.417
undiscriminating	-0.125	0.542
uneducated	-0.875	0.125
unenterprising	-0.875	0.042
unfair	-0.292	-0.792
unforgiving	0	-0.5
unfriendly	0.042	-0.708
unhelpful	-0.167	-0.167
unimaginative	-0.667	-0.333
unintelligent	-0.625	0.125
unkind	0	-0.75
unlikable	0.042	-0.333
unmotivated	-0.458	-0.167
unperceptive	-0.75	0.083
unpleasant	0	-0.292
unpopular	-0.292	-0.625
unprejudiced	-0.083	0.208
unreliable	-0.458	-0.583
unreserved	0.333	0.417
unsociable	-0.208	-0.792
unsocial	0.042	-0.75
unsupportive	-0.375	-0.5
unsympathetic	0.083	-0.542
untroubled	-0.292	0.042
untrustworthy	-0.083	-0.583
untruthful	0	-0.5
unwavering	0.333	-0.083
unwise	-0.583	-0.167
vicious	0.25	-0.708
virtuous	-0.042	0.875
vulnerable	-0.5	0.5
warm	0	0.958
wavering	-0.708	0.042
welcoming	-0.125	0.792
wise	0.875	0.417
wrong	-0.833	-0.125
