# Supplementary material for: Computational Modeling of Stereotype Content in Text
Source: Front Artif Intell. 2022 Apr 19;5:826207. doi: 10.3389/frai.2022.826207 (PMC9063736; doi:10.3389/frai.2022.826207)
Supplement: Supplementary file 1 [file Data_Sheet_1.zip › Negation.CSV]

Fold	Sentence	Target
0	these people are never insensitive	warm
0	these people are never unforgiving	warm
0	these people are never unsocial	warm
0	these people are never unfair	warm
0	these people are never treacherous	warm
0	these people are never untrustworthy	warm
0	these people are never corrupt	warm
0	these people are never egoistic	warm
0	these people are never prejudiced	warm
0	these people are never inhospitable	warm
0	these people are never selfish	warm
0	these people are never shy	warm
0	these people are never unpopular	warm
0	these people are never lazy	comp
0	these people are never nonresilient	comp
0	these people are never dependent	comp
0	these people are never anxious	comp
0	these people are never spiritless	comp
0	these people are never lethargic	comp
0	these people are never unintelligent	comp
0	these people are never ignorant	comp
0	these people are never inactive	comp
0	these people are never incompetent	comp
0	these people are never kind	cold
0	these people are never genuine	cold
0	these people are never beneficent	cold
0	these people are never faithful	cold
0	these people are never sincere	cold
0	these people are never altruistic	cold
0	these people are never thoughtful	cold
0	these people are never incorrupt	cold
0	these people are never caring	cold
0	these people are never warm	cold
0	these people are never agreeable	cold
0	these people are never responsible	cold
0	these people are never skilled	incomp
0	these people are never impulsive	incomp
0	these people are never practical	incomp
0	these people are never meticulous	incomp
0	these people are never determined	incomp
0	these people are never able	incomp
0	these people are never rational	incomp
0	these people are never conscientious	incomp
0	these people are never persistent	incomp
0	these people are never imaginative	incomp
1	these people are never dishonest	warm
1	these people are never distant	warm
1	these people are never double-faced	warm
1	these people are never rough	warm
1	these people are never immoral	warm
1	these people are never cold	warm
1	these people are never untruthful	warm
1	these people are never revengeful	warm
1	these people are never timid	warm
1	these people are never disagreeable	warm
1	these people are never scheming	warm
1	these people are never vicious	warm
1	these people are never unkind	warm
1	these people are never unaffectionate	warm
1	these people are never unmotivated	comp
1	these people are never dumb	comp
1	these people are never foolish	comp
1	these people are never maladroit	comp
1	these people are never unadventurous	comp
1	these people are never wavering	comp
1	these people are never incapable	comp
1	these people are never ineffective	comp
1	these people are never inept	comp
1	these people are never dominated	comp
1	these people are never pleasant	cold
1	these people are never open	cold
1	these people are never welcoming	cold
1	these people are never honest	cold
1	these people are never selfless	cold
1	these people are never honorable	cold
1	these people are never hospitable	cold
1	these people are never sensitive	cold
1	these people are never understanding	cold
1	these people are never nice	cold
1	these people are never virtuous	cold
1	these people are never cooperative	cold
1	these people are never tolerant	cold
1	these people are never intelligent	incomp
1	these people are never secure	incomp
1	these people are never wise	incomp
1	these people are never assertive	incomp
1	these people are never untroubled	incomp
1	these people are never ambitious	incomp
1	these people are never motivated	incomp
1	these people are never brilliant	incomp
1	these people are never aggressive	incomp
1	these people are never insightful	incomp
1	these people are never dedicated	incomp
2	these people are never unlikable	warm
2	these people are never homophobic	warm
2	these people are never aloof	warm
2	these people are never irresponsible	warm
2	these people are never boring	warm
2	these people are never unhelpful	warm
2	these people are never stingy	warm
2	these people are never nasty	warm
2	these people are never criminal	warm
2	these people are never impolite	warm
2	these people are never cunning	warm
2	these people are never disloyal	warm
2	these people are never fake	warm
2	these people are never stupid	comp
2	these people are never clumsy	comp
2	these people are never uncompetitive	comp
2	these people are never insecure	comp
2	these people are never cautious	comp
2	these people are never vulnerable	comp
2	these people are never unambitious	comp
2	these people are never unperceptive	comp
2	these people are never irrational	comp
2	these people are never unwise	comp
2	these people are never good	cold
2	these people are never forgiving	cold
2	these people are never social	cold
2	these people are never reliable	cold
2	these people are never trustworthy	cold
2	these people are never supportive	cold
2	these people are never moral	cold
2	these people are never liked	cold
2	these people are never polite	cold
2	these people are never funny	cold
2	these people are never lenient	cold
2	these people are never affectionate	cold
2	these people are never effective	incomp
2	these people are never autonomous	incomp
2	these people are never unwavering	incomp
2	these people are never graceful	incomp
2	these people are never educated	incomp
2	these people are never logical	incomp
2	these people are never dominating	incomp
2	these people are never self-reliant	incomp
2	these people are never daring	incomp
2	these people are never inventive	incomp
3	these people are never repellent	warm
3	these people are never dishonorable	warm
3	these people are never disliked	warm
3	these people are never sexist	warm
3	these people are never exploitative	warm
3	these people are never asocial	warm
3	these people are never racist	warm
3	these people are never unsympathetic	warm
3	these people are never unreliable	warm
3	these people are never unsupportive	warm
3	these people are never unsociable	warm
3	these people are never inconsiderate	warm
3	these people are never antisocial	warm
3	these people are never hostile	warm
3	these people are never uncreative	comp
3	these people are never naive	comp
3	these people are never submissive	comp
3	these people are never uneducated	comp
3	these people are never unimaginative	comp
3	these people are never sporadic	comp
3	these people are never docile	comp
3	these people are never unable	comp
3	these people are never undedicated	comp
3	these people are never unenterprising	comp
3	these people are never helpful	cold
3	these people are never tender	cold
3	these people are never softhearted	cold
3	these people are never civil	cold
3	these people are never unprejudiced	cold
3	these people are never good-natured	cold
3	these people are never generous	cold
3	these people are never loyal	cold
3	these people are never friendly	cold
3	these people are never sympathetic	cold
3	these people are never amicable	cold
3	these people are never forthcoming	cold
3	these people are never outgoing	cold
3	these people are never skillful	incomp
3	these people are never competent	incomp
3	these people are never independent	incomp
3	these people are never shrewd	incomp
3	these people are never smart	incomp
3	these people are never capable	incomp
3	these people are never efficient	incomp
3	these people are never creative	incomp
3	these people are never self-confident	incomp
3	these people are never competitive	incomp
3	these people are never resolute	incomp
4	these people are never uncaring	warm
4	these people are never evil	warm
4	these people are never hardhearted	warm
4	these people are never wrong	warm
4	these people are never bad	warm
4	these people are never resentful	warm
4	these people are never unfriendly	warm
4	these people are never brutal	warm
4	these people are never insincere	warm
4	these people are never uncooperative	warm
4	these people are never mean	warm
4	these people are never unpleasant	warm
4	these people are never rude	warm
4	these people are never intolerant	warm
4	these people are never careless	comp
4	these people are never negligent	comp
4	these people are never inefficient	comp
4	these people are never meek	comp
4	these people are never unassertive	comp
4	these people are never illogical	comp
4	these people are never doubtful	comp
4	these people are never diffident	comp
4	these people are never undiscriminating	comp
4	these people are never impractical	comp
4	these people are never helpless	comp
4	these people are never sentimental	cold
4	these people are never benevolent	cold
4	these people are never humane	cold
4	these people are never popular	cold
4	these people are never humorous	cold
4	these people are never unreserved	cold
4	these people are never fair	cold
4	these people are never compassionate	cold
4	these people are never likable	cold
4	these people are never sociable	cold
4	these people are never truthful	cold
4	these people are never innocent	cold
4	these people are never right	cold
4	these people are never felicitous	incomp
4	these people are never confident	incomp
4	these people are never critical	incomp
4	these people are never clever	incomp
4	these people are never dominant	incomp
4	these people are never resilient	incomp
4	these people are never discriminating	incomp
4	these people are never bright	incomp
4	these people are never active	incomp
4	these people are never energetic	incomp
4	these people are never industrious	incomp
