# Supplementary material for: Computational Modeling of Stereotype Content in Text
Source: Front Artif Intell. 2022 Apr 19;5:826207. doi: 10.3389/frai.2022.826207 (PMC9063736; doi:10.3389/frai.2022.826207)
Supplement: Supplementary file 1 [file Data_Sheet_1.zip › Semantic Composition.CSV]

Fold	Sentence	Target
0	these people are always thoughtful and able	warm_comp
0	these people are always imaginative and sincere	warm_comp
0	these people are always beneficent and rational	warm_comp
0	these people are always skilled and genuine	warm_comp
0	these people are always warm and determined	warm_comp
0	these people are always responsible and lethargic	warm_incomp
0	these people are always ignorant and agreeable	warm_incomp
0	these people are always caring and nonresilient	warm_incomp
0	these people are always unintelligent and incorrupt	warm_incomp
0	these people are always faithful and incompetent	warm_incomp
0	these people are always untrustworthy and impulsive	cold_comp
0	these people are always practical and unfair	cold_comp
0	these people are always shy and conscientious	cold_comp
0	these people are always meticulous and inhospitable	cold_comp
0	these people are always egoistic and persistent	cold_comp
0	these people are always unsocial and dependent	cold_incomp
0	these people are always spiritless and treacherous	cold_incomp
0	these people are always insensitive and lazy	cold_incomp
0	these people are always inactive and unpopular	cold_incomp
0	these people are always corrupt and anxious	cold_incomp
1	these people are always open and untroubled	warm_comp
1	these people are always ambitious and tolerant	warm_comp
1	these people are always cooperative and insightful	warm_comp
1	these people are always aggressive and understanding	warm_comp
1	these people are always honest and assertive	warm_comp
1	these people are always secure and selfless	warm_comp
1	these people are always nice and dumb	warm_incomp
1	these people are always unmotivated and honorable	warm_incomp
1	these people are always welcoming and dominated	warm_incomp
1	these people are always inept and hospitable	warm_incomp
1	these people are always sensitive and unadventurous	warm_incomp
1	these people are always rough and dedicated	cold_comp
1	these people are always intelligent and dishonest	cold_comp
1	these people are always double-faced and wise	cold_comp
1	these people are always motivated and disagreeable	cold_comp
1	these people are always unaffectionate and brilliant	cold_comp
1	these people are always vicious and foolish	cold_incomp
1	these people are always ineffective and scheming	cold_incomp
1	these people are always revengeful and incapable	cold_incomp
1	these people are always maladroit and distant	cold_incomp
1	these people are always timid and wavering	cold_incomp
2	these people are always funny and daring	warm_comp
2	these people are always graceful and lenient	warm_comp
2	these people are always good and unwavering	warm_comp
2	these people are always autonomous and supportive	warm_comp
2	these people are always reliable and self-reliant	warm_comp
2	these people are always liked and unwise	warm_incomp
2	these people are always unambitious and forgiving	warm_incomp
2	these people are always moral and vulnerable	warm_incomp
2	these people are always irrational and social	warm_incomp
2	these people are always affectionate and uncompetitive	warm_incomp
2	these people are always fake and dominating	cold_comp
2	these people are always educated and cunning	cold_comp
2	these people are always impolite and inventive	cold_comp
2	these people are always logical and boring	cold_comp
2	these people are always homophobic and effective	cold_comp
2	these people are always stingy and stupid	cold_incomp
2	these people are always cautious and criminal	cold_incomp
2	these people are always nasty and insecure	cold_incomp
2	these people are always clumsy and aloof	cold_incomp
2	these people are always disloyal and unperceptive	cold_incomp
3	these people are always loyal and creative	warm_comp
3	these people are always capable and generous	warm_comp
3	these people are always helpful and skillful	warm_comp
3	these people are always competitive and sympathetic	warm_comp
3	these people are always amicable and shrewd	warm_comp
3	these people are always self-confident and tender	warm_comp
3	these people are always friendly and sporadic	warm_incomp
3	these people are always unenterprising and good-natured	warm_incomp
3	these people are always outgoing and docile	warm_incomp
3	these people are always unimaginative and forthcoming	warm_incomp
3	these people are always softhearted and submissive	warm_incomp
3	these people are always unsympathetic and competent	cold_comp
3	these people are always smart and asocial	cold_comp
3	these people are always unsociable and resolute	cold_comp
3	these people are always efficient and disliked	cold_comp
3	these people are always sexist and independent	cold_comp
3	these people are always dishonorable and unable	cold_incomp
3	these people are always naive and exploitative	cold_incomp
3	these people are always unreliable and uneducated	cold_incomp
3	these people are always uncreative and unsupportive	cold_incomp
3	these people are always inconsiderate and undedicated	cold_incomp
4	these people are always humane and dominant	warm_comp
4	these people are always clever and innocent	warm_comp
4	these people are always benevolent and felicitous	warm_comp
4	these people are always confident and compassionate	warm_comp
4	these people are always likable and energetic	warm_comp
4	these people are always bright and fair	warm_comp
4	these people are always right and diffident	warm_incomp
4	these people are always inefficient and truthful	warm_incomp
4	these people are always unreserved and undiscriminating	warm_incomp
4	these people are always careless and sentimental	warm_incomp
4	these people are always sociable and doubtful	warm_incomp
4	these people are always impractical and popular	warm_incomp
4	these people are always uncooperative and discriminating	cold_comp
4	these people are always resilient and brutal	cold_comp
4	these people are always mean and critical	cold_comp
4	these people are always industrious and unpleasant	cold_comp
4	these people are always uncaring and active	cold_comp
4	these people are always rude and helpless	cold_incomp
4	these people are always meek and hardhearted	cold_incomp
4	these people are always intolerant and illogical	cold_incomp
4	these people are always unassertive and bad	cold_incomp
4	these people are always insincere and negligent	cold_incomp
