# Supplementary material for: Computational Modeling of Stereotype Content in Text
Source: Front Artif Intell. 2022 Apr 19;5:826207. doi: 10.3389/frai.2022.826207 (PMC9063736; doi:10.3389/frai.2022.826207)
Supplement: Supplementary file 1 [file Data_Sheet_1.zip › Syntactic Variability.CSV]

Fold	Sentence	Target
0	didn't you know that people from that country are all thoughtful as well as able	warm_comp
0	didn't you know that people from that country are all imaginative as well as sincere	warm_comp
0	this group is always beneficent, rational	warm_comp
0	people from that country are always skilled as well as genuine	warm_comp
0	all people from this group are warm along with being determined	warm_comp
0	didn't you know that people from that country are all responsible, lethargic	warm_incomp
0	all people from this group are ignorant, agreeable	warm_incomp
0	people from that country are always caring but nonresilient	warm_incomp
0	people from that country are always unintelligent but incorrupt	warm_incomp
0	everyone knows that this group is faithful but incompetent	warm_incomp
0	didn't you know that people from that country are all untrustworthy and impulsive	cold_comp
0	people from that country are always practical along with being unfair	cold_comp
0	everyone knows that this group is shy in addition to being conscientious	cold_comp
0	it seems like everyone from that neighborhood is meticulous along with being inhospitable	cold_comp
0	people from that country are always egoistic but persistent	cold_comp
0	everyone knows that this group is unsocial and dependent	cold_incomp
0	it seems like everyone from that neighborhood is spiritless and treacherous	cold_incomp
0	didn't you know that people from that country are all insensitive but also lazy	cold_incomp
0	everyone knows that this group is inactive as well as unpopular	cold_incomp
0	people from that country are always corrupt and anxious	cold_incomp
1	everyone knows that this group is open as well as untroubled	warm_comp
1	everyone knows that this group is ambitious in addition to being tolerant	warm_comp
1	it seems like everyone from that neighborhood is cooperative but insightful	warm_comp
1	people from that country are always aggressive as well as understing	warm_comp
1	all people from this group are honest along with being assertive	warm_comp
1	people from that country are always secure, selfless	warm_comp
1	this group is always nice along with being dumb	warm_incomp
1	people from that country are always unmotivated and honorable	warm_incomp
1	this group is always welcoming but also dominated	warm_incomp
1	didn't you know that people from that country are all inept as well as hospitable	warm_incomp
1	it seems like everyone from that neighborhood is sensitive along with being unadventurous	warm_incomp
1	didn't you know that people from that country are all rough but also dedicated	cold_comp
1	it seems like everyone from that neighborhood is intelligent and dishonest	cold_comp
1	people from that country are always double-faced as well as wise	cold_comp
1	didn't you know that people from that country are all motivated along with being disagreeable	cold_comp
1	everyone knows that this group is unaffectionate but brilliant	cold_comp
1	it seems like everyone from that neighborhood is vicious, foolish	cold_incomp
1	it seems like everyone from that neighborhood is ineffective along with being scheming	cold_incomp
1	this group is always revengeful but incapable	cold_incomp
1	people from that country are always maladroit but distant	cold_incomp
1	this group is known for being timid along with being wavering	cold_incomp
2	this group is known for being funny along with being daring	warm_comp
2	people from that country are always graceful as well as lenient	warm_comp
2	this group is always good and unwavering	warm_comp
2	everyone knows that this group is autonomous in addition to being supportive	warm_comp
2	all people from this group are reliable and self-reliant	warm_comp
2	everyone knows that this group is liked in addition to being unwise	warm_incomp
2	everyone knows that this group is unambitious but also forgiving	warm_incomp
2	this group is always moral in addition to being vulnerable	warm_incomp
2	everyone knows that this group is irrational along with being social	warm_incomp
2	people from that country are always affectionate but uncompetitive	warm_incomp
2	didn't you know that people from that country are all fake in addition to being dominating	cold_comp
2	people from that country are always educated in addition to being cunning	cold_comp
2	everyone knows that this group is impolite as well as inventive	cold_comp
2	this group is always logical in addition to being boring	cold_comp
2	didn't you know that people from that country are all homophobic as well as effective	cold_comp
2	everyone knows that this group is stingy in addition to being stupid	cold_incomp
2	this group is known for being cautious, criminal	cold_incomp
2	this group is known for being nasty but insecure	cold_incomp
2	didn't you know that people from that country are all clumsy but aloof	cold_incomp
2	this group is always disloyal in addition to being unperceptive	cold_incomp
3	it seems like everyone from that neighborhood is loyal, creative	warm_comp
3	all people from this group are capable and generous	warm_comp
3	this group is always helpful but also skillful	warm_comp
3	didn't you know that people from that country are all competitive but sympathetic	warm_comp
3	this group is known for being amicable and shrewd	warm_comp
3	didn't you know that people from that country are all self-confident and tender	warm_comp
3	it seems like everyone from that neighborhood is friendly along with being sporadic	warm_incomp
3	people from that country are always unenterprising but also good-natured	warm_incomp
3	all people from this group are outgoing along with being docile	warm_incomp
3	it seems like everyone from that neighborhood is unimaginative in addition to being forthcoming	warm_incomp
3	everyone knows that this group is softhearted in addition to being submissive	warm_incomp
3	didn't you know that people from that country are all unsympathetic but competent	cold_comp
3	didn't you know that people from that country are all smart but asocial	cold_comp
3	it seems like everyone from that neighborhood is unsociable in addition to being resolute	cold_comp
3	didn't you know that people from that country are all efficient as well as disliked	cold_comp
3	people from that country are always sexist, independent	cold_comp
3	all people from this group are dishonorable as well as unable	cold_incomp
3	it seems like everyone from that neighborhood is naive but also exploitative	cold_incomp
3	it seems like everyone from that neighborhood is unreliable along with being uneducated	cold_incomp
3	everyone knows that this group is uncreative and unsupportive	cold_incomp
3	everyone knows that this group is inconsiderate in addition to being undedicated	cold_incomp
4	this group is always humane as well as dominant	warm_comp
4	people from that country are always clever but also innocent	warm_comp
4	everyone knows that this group is benevolent along with being felicitous	warm_comp
4	this group is known for being confident but compassionate	warm_comp
4	this group is always likable but also energetic	warm_comp
4	everyone knows that this group is bright and fair	warm_comp
4	it seems like everyone from that neighborhood is right but diffident	warm_incomp
4	everyone knows that this group is inefficient along with being truthful	warm_incomp
4	this group is known for being unreserved, undiscriminating	warm_incomp
4	all people from this group are careless along with being sentimental	warm_incomp
4	this group is always sociable and doubtful	warm_incomp
4	didn't you know that people from that country are all impractical but popular	warm_incomp
4	didn't you know that people from that country are all uncooperative but also discriminating	cold_comp
4	this group is known for being resilient and brutal	cold_comp
4	didn't you know that people from that country are all mean in addition to being critical	cold_comp
4	it seems like everyone from that neighborhood is industrious in addition to being unpleasant	cold_comp
4	people from that country are always uncaring but also active	cold_comp
4	this group is always rude and helpless	cold_incomp
4	this group is always meek but also hardhearted	cold_incomp
4	this group is known for being intolerant in addition to being illogical	cold_incomp
4	didn't you know that people from that country are all unassertive in addition to being bad	cold_incomp
4	this group is always insincere as well as negligent	cold_incomp
